# Supplementary material for: Divergent Relationships between Fecal Microbiota and Metabolome following Distinct Antibiotic-Induced Disruptions
Source: mSphere. 2017 Feb 8;2(1):e00005-17. doi: 10.1128/mSphere.00005-17 (PMC5299068; doi:10.1128/mSphere.00005-17)
Supplement: TABLE S1 [file sph001172231sd5.xlsx]

## Sheet: Sheet1
Before antibiotics (T1)
Microbiota															Metabolome
Source	df			SS			MS		Sq root ECV		Permutations		P
Group	2			922.63			461.32		4.71		9934		0.1113
Residual	20			5826.9			291.34
Total	22			6749.5
Pairwise comparisons									t		Permutations		P(perm)		Q2
C, Cip									1.171		4992		0.2273		0.566
C, V-I									1.225		5065		0.1591		-0.505
Cip, V-I									1.387		5050		0.0824		0.82
During antibiotics (T2)
Source		df		SS			MS		Sq root ECV		Permutations		P		Metabolome
Group		2		28180			14090		41.73		9951		0.0001
Residual		21		3329.6			158.6
Total		23		31509
Pairwise comparisons									t		Permutations		P(perm)		Q2
C, Cip									3.815		5069		0.0003		0.476
C, V-I									10.432		5032		0.0003		0.981
Cip, V-I									15.541		4969		0.0005		0.974
Recovery (T3)
Source		df		SS			MS		Sq root ECV		Permutations		P
Group		2		4751.8			2375.9		16.85		9934		0.0001
Residual		20		4072.5			203.6
Total		22		8824.3
Pairwise comparisons									t		Permutations		P(perm)		Q2
C, Cip									3.041		5100		0.0002		0.475
C, V-I									3.45		5047		0.0001		0.872
Cip, V-I									3.634		5051		0.0003		0.74
