# Supplementary material for: Divergent Relationships between Fecal Microbiota and Metabolome following Distinct Antibiotic-Induced Disruptions
Source: mSphere. 2017 Feb 8;2(1):e00005-17. doi: 10.1128/mSphere.00005-17 (PMC5299068; doi:10.1128/mSphere.00005-17)
Supplement: TABLE S2 [file sph001172231sd6.xlsx]

## Sheet: Sheet1
	Microbiota			Metabolome
Control	t	Permutations	P	Q2 (real)	Q2 (perm)
T1, T2	3.095	5063	0.0005	0.731	-0.576
T1, T3	3.684	5077	0.0004	0.874	-0.29
T2, T3	1.153	5093	0.2318	0.274	-0.635
Ciprofloxacin	t	Permutations	P	Q2 (real)	Q2 (perm)
T1, T2	3.799	5058	0.0003	0.49	-0.413
T1, T3	4.299	5023	0.0003	0.722	-0.357
T2, T3	4.037	5063	0.0001	0.703	-0.331
Vancomycin-Imipenem	t	Permutations	P	Q2 (real)	Q2 (perm)
T1, T2	16.501	5045	0.0002	0.991	-0.395
T1, T3	6.419	5045	0.0003	0.961	-0.392
T2, T3	12.839	5012	0.0001	0.976	-0.435
