# Supplementary material for: Divergent Relationships between Fecal Microbiota and Metabolome following Distinct Antibiotic-Induced Disruptions
Source: mSphere. 2017 Feb 8;2(1):e00005-17. doi: 10.1128/mSphere.00005-17 (PMC5299068; doi:10.1128/mSphere.00005-17)
Supplement: TABLE S3 [file sph001172231sd7.xlsx]

## Sheet: Sheet1
Group	Mice identity	T1	T2	T3
Control	C1	15.5	18.8	19.4
	C2	19	19.1	20.2
	C3	18	20.1	21.1
	C4	15.2	16.6	17.7
	C5	17.1	19.2	19.8
	C6	16.5	18.7	18.5
	C7	12	17	17.1
	C8	16.3	19.1	20.3
Ciprofloxacin	CP1	20	20.2	21.4
	CP2	16.7	20.5	20.4
	CP3	11.7	17.3	18.2
	CP4	12.2	17.5	18.3
	CP5	18.1	18.4	18.5
	CP6	17.8	19.1	19.5
	CP7	17	18.2	19.4
	CP8	16.3	19.3	19.9
Vancomycin-imipenem	VI1	17	19.1	19.4
	VI2	16.2	18.1	18.4
	VI3	15.2	17.6	17.9
	VI4	17.1	19.6	20
	VI5	17.5	19.7	19.4
	VI6	17.6	18.3	19.3
	VI7	17	17.8	18
	VI8	18.8	19.5	19.8
